# Supplementary material for: Catalytic Descriptors to Investigate Catalytic Power in the Reaction of Haloalkane Dehalogenase Enzyme with 1,2-Dichloroethane
Source: Int J Mol Sci. 2021 May 29;22(11):5854. doi: 10.3390/ijms22115854 (PMC8197811; doi:10.3390/ijms22115854)
Supplement: Supplementary file 1 [file ijms-22-05854-s001.zip]

Archive with 1 entries (1 files):
- ijms-1214204-supplementary.pdf
